# Supplementary material for: Short-Term Effects of Spironolactone/Hydrochlorothiazide on Respiratory Support in Preterm Infants with Bronchopulmonary Dysplasia: A Retrospective Before–After Study
Source: J Clin Med. 2026 Mar 10;15(6):2096. doi: 10.3390/jcm15062096 (PMC13026276; doi:10.3390/jcm15062096)
Supplement: Supplementary file 1 [file jcm-15-02096-s001.zip]

Archive with 1 entries (1 files):
- jcm-4177177-supplementary.pdf
